# Supplementary material for: CCP5 and CCP6 retain CP110 and negatively regulate ciliogenesis
Source: BMC Biol. 2023 May 24;21:124. doi: 10.1186/s12915-023-01622-1 (PMC10210458; doi:10.1186/s12915-023-01622-1)
Supplement: Supplementary file 2 — Additional file 2: Table S1. Original data of replicated experiments used for quantification. [file 12915_2023_1622_MOESM2_ESM.xlsx]

## Sheet: Fig1A-CCP5 mRNA and ciliation 
CCP5 mRNA
Sample1
name	RPE-1-0SS			RPE-1-0.5SS			RPE-1-2SS			RPE-1-4SS			RPE-1-12SS			RPE-1-24SS			RPE-1-48SS
	1	2	3	1	2	3	1	2	3	1	2	3	1	2	3	1	2	3	1	2	3
hCCP5-2	24.13	24.52	24.56	26.7	26.87	26.81	27.67	27.78	27.9	27.5	27.47	27.28	26.35	26.12	26.1	25.18	25.28	25.24	24.82	25.07	24.91
bactin	16.26	16.19	16.13	16.64	16.49	16.28	16.44	16.35	16.11	16.39	16.21	16.13	16.51	16.16	16.19	16.51	16.3	16.21	16.41	16.22	16.27
hCCP5-2	24.4033			26.7933			27.7833			27.4167			26.19			25.2333			24.9333
bactin	16.1933			16.47			16.3			16.2433			16.2867			16.34			16.3
delta CT	8.21			10.3233			11.4833			11.1733			9.90333			8.89333			8.63333
delta delta CT	1			2.11333			3.27333			2.96333			1.69333			0.683333			0.423333
fold	1			0.231112			0.103426			0.128218			0.309212			0.622725			0.7457
	0	0.5	2	4	12	24	48
	1	0.231112	0.103426	0.128218	0.309212	0.622725	0.7457
Sample2
name	RPE-1-0SS			RPE-1-0.5SS			RPE-1-2SS			RPE-1-4SS			RPE-1-12SS			RPE-1-24SS			RPE-1-48SS
	1	2	3	1	2	3	1	2	3	1	2	3	1	2	3	1	2	3	1	2	3
hCCP5-2	24.66	24.83	25.03	26.62	26.72	26.89	27.63	27.94	27.87	27.18	28.11	27.6	25.86	26.02	26.2	25.2	25.41	25.67	24.58	24.79	24.98
bactin	16.29	16.38	16.2	16.16	16.3	16.32	16.25	16.34	16.29	16.23	16.42	16.33	16.26	16.42	16.31	16.29	16.48	16.43	16.31	16.39	16.35
hCCP5-2	24.84			26.7433			27.8133			27.63			26.0267			25.4267			24.7833
bactin	16.29			16.26			16.2933			16.3267			16.33			16.4			16.35
delta CT	8.55			10.4833			11.52			11.3033			9.69667			9.02667			8.43333
delta delta CT	1			1.93333			2.97			2.75333			1.14667			0.476667			-0.116667
fold	1			0.261824			0.127627			0.148308			0.451668			0.718636			1.08423
	0	0.5	2	4	12	24	48
	1	0.261824	0.127627	0.148308	0.451668	0.718636	1.08423
Sample3
name	RPE-1-0SS			RPE-1-0.5SS			RPE-1-2SS			RPE-1-4SS			RPE-1-12SS			RPE-1-24SS			RPE-1-48SS
	1	2	3	1	2	3	1	2	3	1	2	3	1	2	3	1	2	3	1	2	3
hCCP5-2	24.79	25.51	24.91	26.48	26.54	26.56	27.8	27.59	27.57	27.26	27.54	27.17	26.21	26.28	26.3	25.8	25.66	25.98	24.76	24.79	24.78
bactin	16.08	16.12	16.24	16.09	16.15	16.19	16.18	16.14	16.14	16.24	16.16	16.19	16.27	16.27	16.26	16.27	16.27	16.2	16.29	16.28	16.23
hCCP5-2	25.07			26.5267			27.6533			27.3233			26.2633			25.8133			24.7767
bactin	16.1467			16.1433			16.1533			16.1967			16.2667			16.2467			16.2667
delta CT	8.92333			10.3833			11.5			11.1267			9.99667			9.56667			8.51
delta delta CT	1			1.46			2.57667			2.20333			1.07333			0.643333			-0.413333
fold	1			0.363493			0.167628			0.217135			0.47522			0.640232			1.33176
	0	0.5	2	4	12	24	48
	1	0.363493	0.167628	0.217135	0.47522	0.640232	1.33176
Ciliation
time	RPE-1-0SS			RPE-1-0.5SS			RPE-1-2SS			RPE-1-4SS			RPE-1-12SS			RPE-1-24SS			RPE-1-48SS
	cell	cilia	ratio	cell	cilia	ratio	cell	cilia	ratio	cell	cilia	ratio	cell	cilia	ratio	cell	cilia	ratio	cell	cilia	ratio
1	93	12	0.129032	85	9	0.105882	55	13	0.236364	90	25	0.277778	93	38	0.408602	80	41	0.5125	73	44	0.60274
2	86	5	0.0581395	91	10	0.10989	66	15	0.227273	71	15	0.211268	88	33	0.375	105	60	0.571429	95	64	0.673684
3	74	9	0.121622	61	10	0.163934	80	15	0.1875	86	25	0.290698	110	36	0.327273	85	55	0.647059	86	55	0.639535

## Sheet: Fig1E-cilia Nr. hCCP5-gfp
Experiment#	gfp				hCCP5-gfp
	cell	cilia	ratio		cell	cilia	ratio
1	31	18	0.580645	1	35	5	0.142857
2	32	18	0.5625	2	37	5	0.135135
3	30	16	0.533333	3	34	4	0.117647

## Sheet: Fig2D-cilia Nr.of CCP5 variants
Experiment #	lacz-myc			myc-CCP5			V251G			D295N			R302G
	cell	cilia	ratio	cell	cilia	ratio	cell	cilia	ratio	cell	cilia	ratio	cell	cilia	ratio
1	31	17	0.548387	33	3	0.0909091	39	3	0.0769231	30	3	0.1	31	8	0.258065
2	36	21	0.583333	38	5	0.131579	30	2	0.0666667	36	3	0.0833333	31	4	0.129032
3	32	17	0.53125	36	3	0.0833333	35	5	0.142857	43	4	0.0930233	31	6	0.193548

## Sheet: Fig3C- cilia Nr. of mCCP OE
Experiment #	gfp			gfp-mCCP1			gfp-mCCP4			mCCP5-gfp			gfp-mCCP6
	cell	cilia	ratio	cell	cilia	ratio	cell	cilia	ratio	cell	cilia	ratio	cell	cilia	ratio
1	46	27	0.586957	30	17	0.566667	32	18	0.5625	38	8	0.210526	30	5	0.166667
2	34	18	0.529412	32	20	0.625	44	24	0.545455	33	6	0.181818	30	3	0.1
3	43	24	0.55814	35	19	0.542857	38	23	0.605263	30	4	0.133333	34	4	0.117647

## Sheet: Fig4A siCCP5-KD-mRNA
name	siNC			siCCP5-412			siCCP5-1328			siCCP5-1941
	1	2	3	1	2	3	1	2	3	1	2	3
hCCP5-1	26.55	25.63	25.94	27.77	27.57	27.4	28.2	27.95	27.71	28.71	28.63	28.44
bactin	16.26	16.26	16.33	15.43	15.47	16.01	16.03	16.06	16.09	16.26	16.38	16.33
delta CT	10.29	9.37	9.61	12.34	12.1	11.39	12.17	11.89	11.62	12.45	12.25	12.11
delta delta CT				2.05	2.73	1.78	1.88	2.52	2.01	2.16	2.88	2.5
ratio	1	1	1	0.241484	0.150726	0.291183	0.271684	0.174343	0.248273	0.223756	0.135842	0.176777

## Sheet: Fig4D-cilia Nr. for siCCP5,6
Experiment #	siNC			siCCP5#1			siCCP5#2			siCCP6#1			siCCP6#2
	cell	cilia	ratio	cell	cilia	ratio	cell	cilia	ratio	cell	cilia	ratio	cell	cilia	ratio
1	80	61	0.7625	43	30	0.697674	83	70	0.843373	45	31	0.688889	70	48	0.685714
2	73	52	0.712329	68	45	0.661765	81	50	0.617284	52	35	0.673077	46	33	0.717391
3	86	56	0.651163	60	30	0.5	71	51	0.71831	45	36	0.8	60	41	0.683333

## Sheet: Fig4E-siCCP5,6 cilia length
	siNC	siCCP5#1	siCCP5#2	siCCP6#1	siCCP6#2
1	5.303	5.5	5.13	6.834	3.664
2	4.114	3.909	5.558	4.936	4.126
3	3.083	5.396	3.176	3.953	4.855
4	2.372	4.906	4.185	4.511	4.087
5	2.801	5.531	5.155	4.145	3.721
6	3.754	4.801	6.957	4.138	4.503
7	3.02	5.641	6.696	5.78	3.809
8	3.54	3.631	4.808	3.124	3.052
9	3.952	3.173	4.009	3.319	3.567
10	3.856	3.579	4.023	4.35	4.59
11	2.992	3.061	4.18	4.729	3.173
12	2.103	4.219	6.454	4.891	3.12
13	3.56	4.272	4.949	3.241	3.598
14	2.512	3.421	5.435	4.596	3.866
15	3.517	7.093	4.903	6.379	3.482
16	4.924	4.484	6.943	5.834	4.476
17	4.086	4.549	5.035	4.063	4.507
18	2.699	4.702	5.04	2.76	4.234
19	3.453	4.331	4.357	3.885	2.899
20	5.159	6.416	3.773	4.152	4.674
21	3.219	3.429	7.954	4.014	3.953
22	4.039	6.71	5.841	3.583	4.023
23	3.162	2.648	5.805	3.56	4.36
24	3.417	6.681	6.621	4.77	5.001
25	3.334	4.498	5.11	3.948	5.593
26	3.877	4.864	4.145	5.447	4.751
27	5.324	3.862	3.305	3.841	4.808
28	2.959	4.894	6.001	5.233	5.037
29	2.672	5.04	3.985	3.307	4.848
30	1.934	5.674	3.89	3.307	4.445
31	5.207	6.206	5.65	4.073	3.607
32	4.46	5.214	5.996	3.994	4.165
33	4.002	5.245	4.403	4.25	4.023
34	4.42	6.028	4.515	3.841	3.28
35	1.844	5.27	3.983	3.613	5.54
36	4.963	5.054	5.431	3.788	4.225
37	1.962	5.7	4.922	3.375	4.623
38	3.021	5.634	4.464	3.913	4.069
39	3.636	7.91	3.735	5.117	4.099
40	4.6	5.731	6.061	4.25	4.279
41	4.356	4.122	5.496	4.559	5.752
42	4.271	6.082	7.096	3.243	3.655
43	2.713	5.294	5.623	5.426	3.877
44	3.082	5.662	3.848	4.177	3.841
45	2.849	3.587	5.51	3.887	3.731
46	2.734	5.667	6.256	3.418	4.137
47	4.188	5.952	5.618	4.028	2.893
48	1.544	5.817	5.6	6.56
49	4.67	3.206	3.823	4.257
50	4.715	4.817	4.316	6.433
51	3.334	5.336	3.012	6.896
52	4.451	5.882	4.087	4.126
53	1.237	5.037	7.512	5.518
54	3.166	4.336	5.316	4.35
55	3.764	7.695	7.659	5.836
56	5.576	6.115	7.897	2.911
57	2.602	3.537	6.515	3.236
58	3.291	5.669	4.439
59	3.553	4.726	6.368
60	4.125	5.5	5.886
61	4.337		7.135
62	2.884		3.579
63	4.095		5.187
64	2.681		4.643
65	3.389		5.987
66	4.397		3.701
67	2.787		5.053
68	3.534		5.308
69	3.026		5.635
70	3.671		4.751
71	3.335		3.641
72	5.226		4.577
73	5.294		5.518
74	2.681		4.69
75	2.706		5.533
76	5.274		5.898
77	5.099		4.992
78	1.652		6.597
79	3.652		5.133
80	3.344		4.81
81			6.25
82			4.67
MEAN	3.57671	5.0491	5.21644	4.38079	4.14081

## Sheet: Fig 4F,G-siCCP5,6 GT PolyE leng
SINC			SICCP5			SICCP6
GLU	POLYE	GT/POLYE	GLU	POLYE	GT/POLYE	GLU	POLYE	GT/POLYE
3.111	3.283	0.947609	4.797	3.598	1.33324	3.333	3.579	0.931266
3.064	3.25	0.942769	4.673	3.579	1.30567	3.114	3.567	0.873003
2.873	3.207	0.895853	4.503	3.482	1.29322	3.084	3.525	0.874894
2.833	3.184	0.889761	4.472	3.124	1.4315	3.018	3.48	0.867241
2.833	3.012	0.940571	4.279	3.101	1.37988	2.981	3.267	0.912458
2.794	3.005	0.929784	4.217	3.092	1.36384	2.945	3.219	0.91488
2.775	2.953	0.939722	4.185	2.984	1.40248	2.848	3.217	0.885297
2.699	2.936	0.919278	4.167	2.974	1.40114	2.82	3.194	0.882905
2.684	2.751	0.975645	4.001	2.956	1.35352	2.801	3.088	0.90706
2.668	2.714	0.983051	3.952	2.878	1.37318	2.785	3.02	0.922185
2.659	2.714	0.979735	3.745	2.873	1.30352	2.77	3.01	0.920266
2.652	2.659	0.997367	3.675	2.85	1.28947	2.76	2.987	0.924004
2.652	2.615	1.01415	3.675	2.83	1.29859	2.689	2.967	0.906303
2.648	2.61	1.01456	3.587	2.77	1.29495	2.668	2.921	0.913386
2.593	2.556	1.01448	3.584	2.687	1.33383	2.658	2.911	0.913088
2.573	2.451	1.04978	3.517	2.684	1.31036	2.648	2.828	0.936351
2.573	2.434	1.05711	3.504	2.617	1.33894	2.635	2.82	0.934397
2.55	2.43	1.04938	3.466	2.61	1.32797	2.585	2.818	0.917317
2.478	2.422	1.02312	3.42941	2.574	1.33233	2.534	2.755	0.919782
2.442	2.331	1.04762	3.384	2.573	1.3152	2.507	2.721	0.921352
2.434	2.315	1.0514	3.305	2.567	1.2875	2.386	2.684	0.888972
2.422	2.315	1.04622	3.274	2.544	1.28695	2.318	2.668	0.868816
2.417	2.315	1.04406	3.22	2.478	1.29944	2.288	2.668	0.857571
2.399	2.288	1.04851	3.217	2.473	1.30085	2.275	2.658	0.855907
2.399	2.25	1.06622	3.216	2.451	1.31212	2.151	2.595	0.828902
2.395	2.244	1.06729	3.19	2.43	1.31276	2.125	2.595	0.818882
2.348	2.187	1.07362	3.173	2.417	1.31278	2.098	2.574	0.815074
2.335	2.187	1.06767	3.1	2.405	1.28898	1.967	2.534	0.776243
2.305	2.173	1.06075	3.083	2.386	1.29212	1.66	2.519	0.658992
2.293	2.163	1.0601	3.02	2.383	1.26731	1.65	2.519	0.655022
2.267	2.05	1.10585	3.005	2.369	1.26847	3.198	3.956	0.808392
2.267	1.988	1.14034	2.87	2.348	1.22232
2.244	1.981	1.13276	2.835	2.335	1.21413
2.173	1.873	1.16017	2.835	2.321	1.22146
2.088	1.863	1.12077	2.69	2.315	1.16199
2.083	1.863	1.11809	2.604	2.244	1.16043
2.067	1.835	1.12643	2.589	2.142	1.20868
2.058	1.83	1.12459	2.506	2.136	1.17322
2.05	1.772	1.15688	2.321	2.134	1.08763
2.043	1.752	1.1661	2.311	2.125	1.08753
1.981	1.718	1.15308	3.42941	2.64597	1.28874
1.9	1.685	1.1276
1.85	1.667	1.10978
1.734	1.603	1.08172
1.644	1.603	1.02558
		1.04549

## Sheet: Fig4I GT-polyE ratio
	SINC			SICCP5			SICCP6
	GLU	POLYE	GT/POLYE	GLU	POLYE	GT/POLYE	GLU	POLYE	GT/POLYE
	3.111	3.283	0.947609	4.797	3.598	1.33324	3.333	3.579	0.931266
	3.064	3.25	0.942769	4.673	3.579	1.30567	3.114	3.567	0.873003
	2.873	3.207	0.895853	4.503	3.482	1.29322	3.084	3.525	0.874894
	2.833	3.184	0.889761	4.472	3.124	1.4315	3.018	3.48	0.867241
	2.833	3.012	0.940571	4.279	3.101	1.37988	2.981	3.267	0.912458
	2.794	3.005	0.929784	4.217	3.092	1.36384	2.945	3.219	0.91488
	2.775	2.953	0.939722	4.185	2.984	1.40248	2.848	3.217	0.885297
	2.699	2.936	0.919278	4.167	2.974	1.40114	2.82	3.194	0.882905
	2.684	2.751	0.975645	4.001	2.956	1.35352	2.801	3.088	0.90706
	2.668	2.714	0.983051	3.952	2.878	1.37318	2.785	3.02	0.922185
	2.659	2.714	0.979735	3.745	2.873	1.30352	2.77	3.01	0.920266
	2.652	2.659	0.997367	3.675	2.85	1.28947	2.76	2.987	0.924004
	2.652	2.615	1.01415	3.675	2.83	1.29859	2.689	2.967	0.906303
	2.648	2.61	1.01456	3.587	2.77	1.29495	2.668	2.921	0.913386
	2.593	2.556	1.01448	3.584	2.687	1.33383	2.658	2.911	0.913088
	2.573	2.451	1.04978	3.517	2.684	1.31036	2.648	2.828	0.936351
	2.573	2.434	1.05711	3.504	2.617	1.33894	2.635	2.82	0.934397
	2.55	2.43	1.04938	3.466	2.61	1.32797	2.585	2.818	0.917317
	2.478	2.422	1.02312	3.42941	2.574	1.33233	2.534	2.755	0.919782
	2.442	2.331	1.04762	3.384	2.573	1.3152	2.507	2.721	0.921352
	2.434	2.315	1.0514	3.305	2.567	1.2875	2.386	2.684	0.888972
	2.422	2.315	1.04622	3.274	2.544	1.28695	2.318	2.668	0.868816
	2.417	2.315	1.04406	3.22	2.478	1.29944	2.288	2.668	0.857571
	2.399	2.288	1.04851	3.217	2.473	1.30085	2.275	2.658	0.855907
	2.399	2.25	1.06622	3.216	2.451	1.31212	2.151	2.595	0.828902
	2.395	2.244	1.06729	3.19	2.43	1.31276	2.125	2.595	0.818882
	2.348	2.187	1.07362	3.173	2.417	1.31278	2.098	2.574	0.815074
	2.335	2.187	1.06767	3.1	2.405	1.28898	1.967	2.534	0.776243
	2.305	2.173	1.06075	3.083	2.386	1.29212	1.66	2.519	0.658992
	2.293	2.163	1.0601	3.02	2.383	1.26731	1.65	2.519	0.655022
	2.267	2.05	1.10585	3.005	2.369	1.26847	3.198	3.956	0.808392
	2.267	1.988	1.14034	2.87	2.348	1.22232
	2.244	1.981	1.13276	2.835	2.335	1.21413
	2.173	1.873	1.16017	2.835	2.321	1.22146
	2.088	1.863	1.12077	2.69	2.315	1.16199
	2.083	1.863	1.11809	2.604	2.244	1.16043
	2.067	1.835	1.12643	2.589	2.142	1.20868
	2.058	1.83	1.12459	2.506	2.136	1.17322
	2.05	1.772	1.15688	2.321	2.134	1.08763
	2.043	1.752	1.1661	2.311	2.125	1.08753
	1.981	1.718	1.15308	3.42941	2.64597	1.28874
	1.9	1.685	1.1276
	1.85	1.667	1.10978
	1.734	1.603	1.08172
	1.644	1.603	1.02558
			1.04549
	2.40778	2.33416	1.04549	3.42941	2.64597	1.28874	2.59029	2.96335	0.871297

## Sheet: Fig5G-ciliaNr. CCP5 truncations
Experiment #	gfp			mCCP5-gfp			Mccp5-NT-gfp			mCCP5-CT-gfp
	cell	cilia	ratio	cell	cilia	ratio	cell	cilia	ratio	cell	cilia	ratio
1	36	21	0.583333	30	5	0.166667	30	6	0.2	31	13	0.419355
2	32	16	0.5	34	4	0.117647	32	6	0.1875	32	15	0.46875
3	32	18	0.5625	51	9	0.176471	35	5	0.142857	30	15	0.5

[truncated: 11 more sheets: Fig6C KD-CP110-CEP97, Fig6F-cilia Nr. CCP5,6KD, Fig6H % forCP110 dotssiRNA noSS, Fig7B-cilia Nr. siDKD noSS , Fig7D-cilia Nr.CCP5,6 rescue, Fig7F-cilia Nr. KD vs DKD, Fig7G-cilia length,KD vs DKD, Fig8C-cilia Nr. Tet-On, Fig8D-cilia length Tet-On, FigS1A, FigS2B]
