# Supplementary material for: CCP5 and CCP6 retain CP110 and negatively regulate ciliogenesis
Source: BMC Biol. 2023 May 24;21:124. doi: 10.1186/s12915-023-01622-1 (PMC10210458; doi:10.1186/s12915-023-01622-1)
Supplement: Supplementary file 3 — Additional file 3: Table S2. Potential interaction proteins of CCP6 identified by CoIP-MS. [file 12915_2023_1622_MOESM3_ESM.xlsx]

## Sheet: Sheet1
Accession	Description		Sum PEP Score
Q00610	Clathrin heavy chain 1 OS	CLTC	63.136
P68363	Tubulin alpha-1B chain OS	TUBA1B	34.831
Q9BQE3	Tubulin alpha-1C chain OS	TUBA1C	33.965
Q8TE76	MORC family CW-type zinc finger protein 4 OS	MORC4	32.09
P54652	Heat shock-related 70 kDa protein 2 OS	HSPA2	30.025
O00425	Insulin-like growth factor 2 mRNA-binding protein 3 OS	IGF2BP3	27.648
O75746	Calcium-binding mitochondrial carrier protein Aralar1 OS	SLC25A12	27.192
O75146	Huntingtin-interacting protein 1-related protein OS	HIP1R	26.84
Q16643	Drebrin OS	DBN1	26.351
Q5T9A4	ATPase family AAA domain-containing protein 3B OS	ATAD3B	21.771
P12956	X-ray repair cross-complementing protein 6 OS	XRCC6	18.401
P05141	ADP/ATP translocase 2 OS	SLC25A5	16.827
P49916	DNA ligase 3 OS	LIG3	16.572
Q9H9A7	RecQ-mediated genome instability protein 1 OS	RMI1	16.305
P04350	Tubulin beta-4A chain OS	TUBB4A	16.262
Q14527	Helicase-like transcription factor OS	HLTF	15.606
P63010	AP-2 complex subunit beta OS	AP2B1	14.646
O43303	Centriolar coiled-coil protein of 110 kDa OS	CCP110	14.479
Q9NPI6	mRNA-decapping enzyme 1A OS	DCP1A	14.36
O00443	Phosphatidylinositol 4-phosphate 3-kinase C2 domain-containing subunit alpha OS	PIK3C2A	13.791
Q99700	Ataxin-2 OS	ATXN2	13.668
Q5VU57	Cytosolic carboxypeptidase 6 OS	AGBL4	13.634
P51617	Interleukin-1 receptor-associated kinase 1 OS	IRAK1	12.144
Q01844	RNA-binding protein EWS OS	EWSR1	11.763
Q08945	FACT complex subunit SSRP1 OS	SSRP1	10.502
O00522	Krev interaction trapped protein 1 OS	KRIT1	10.487
P17987	T-complex protein 1 subunit alpha OS	TCP1	10.088
P56192	Methionine--tRNA ligase, cytoplasmic OS	MARS1	10.044
P55884	Eukaryotic translation initiation factor 3 subunit B OS	EIF3B	9.966
Q9UHB6	LIM domain and actin-binding protein 1 OS	LIMA1	9.957
Q9Y5X1	Sorting nexin-9 OS	SNX9	9.809
P19474	E3 ubiquitin-protein ligase TRIM21 OS	TRIM21	9.606
Q6PKG0	La-related protein 1 OS	LARP1	9.286
Q7KZF4	Staphylococcal nuclease domain-containing protein 1 OS	SND1	9.158
P54132	Bloom syndrome protein OS	BLM	9.136
Q14152	Eukaryotic translation initiation factor 3 subunit A OS	EIF3A	9.11
P42357	Histidine ammonia-lyase OS	HAL	8.974
Q3ZCM7	Tubulin beta-8 chain OS	TUBB8	8.868
Q9NZC9	SWI/SNF-related matrix-associated actin-dependent regulator of chromatin subfamily A-like protein 1 OS	SMARCAL1	8.767
P23258	Tubulin gamma-1 chain OS	TUBG1	8.576
Q5JSL3	Dedicator of cytokinesis protein 11 OS	DOCK11	8.536
Q09666	Neuroblast differentiation-associated protein AHNAK OS	AHNAK	8.421
P57678	Gem-associated protein 4 OS	GEMIN4	8.137
Q92896	Golgi apparatus protein 1 OS	GLG1	7.879
P49959	Double-strand break repair protein MRE11 OS	MRE11	7.839
P14625	Endoplasmin OS	HSP90B1	7.785
O60716	Catenin delta-1 OS	CTNND1	7.581
Q9Y2Z2	Protein MTO1 homolog, mitochondrial OS	MTO1	7.573
P08195	4F2 cell-surface antigen heavy chain OS	SLC3A2	7.444
Q14671	Pumilio homolog 1 OS	PUM1	7.438
P54886	Delta-1-pyrroline-5-carboxylate synthase OS	ALDH18A1	7.348
P53396	ATP-citrate synthase OS	ACLY	7.198
Q96HA7	Tonsoku-like protein OS	TONSL	7.13
P15880	40S ribosomal protein S2 OS	RPS2	7.098
Q96JB3	Hypermethylated in cancer 2 protein OS	HIC2	7.052
Q13247	Serine/arginine-rich splicing factor 6 OS	SRSF6	6.673
P40227	T-complex protein 1 subunit zeta OS	CCT6A	6.65
P78527	DNA-dependent protein kinase catalytic subunit OS	PRKDC	6.537
Q14677	Clathrin interactor 1 OS	CLINT1	6.441
O95251	Histone acetyltransferase KAT7 OS	KAT7	6.288
Q15154	Pericentriolar material 1 protein OS	PCM1	6.234
P39880	Homeobox protein cut-like 1 OS	CUX1	6.137
Q86UE4	Protein LYRIC OS	MTDH	6.077
Q9UGJ1	Gamma-tubulin complex component 4 OS	TUBGCP4	6.028
O14867	Transcription regulator protein BACH1 OS	BACH1	5.984
Q1KMD3	Heterogeneous nuclear ribonucleoprotein U-like protein 2 OS	HNRNPUL2	5.948
Q8NDV7	Trinucleotide repeat-containing gene 6A protein OS	TNRC6A	5.871
O14818	Proteasome subunit alpha type-7 OS	PSMA7	5.852
Q9BVS4	Serine/threonine-protein kinase RIO2 OS	RIOK2	5.803
Q96SB4	SRSF protein kinase 1 OS	SRPK1	5.773
Q9NNW5	WD repeat-containing protein 6 OS	WDR6	5.771
Q5T6F2	Ubiquitin-associated protein 2 OS	UBAP2	5.729
Q8IWZ6	Bardet-Biedl syndrome 7 protein OS	BBS7	5.666
Q9P2E9	Ribosome-binding protein 1 OS	RRBP1	5.517
Q86UP2	Kinectin OS	KTN1	5.411
O94973	AP-2 complex subunit alpha-2 OS	AP2A2	5.353
O43707	Alpha-actinin-4 OS	ACTN4	5.332
Q8IXB1	DnaJ homolog subfamily C member 10 OS	DNAJC10	5.283
P29966	Myristoylated alanine-rich C-kinase substrate OS	MARCKS	5.226
O14980	Exportin-1 OS	XPO1	5.193
Q5T5X7	BEN domain-containing protein 3 OS	BEND3	5.102
Q9H307	Pinin OS	PNN	5.101
Q8NE71	ATP-binding cassette sub-family F member 1 OS	ABCF1	5.046
O95163	Elongator complex protein 1 OS	ELP1	4.993
Q96D09	G-protein coupled receptor-associated sorting protein 2 OS	GPRASP2	4.985
P49368	T-complex protein 1 subunit gamma OS	CCT3	4.91
O43684	Mitotic checkpoint protein BUB3 OS	BUB3	4.876
Q12800	Alpha-globin transcription factor CP2 OS	TFCP2	4.826
Q9UHD8	Septin-9 OS	SEPTIN9	4.777
Q9UHI6	Probable ATP-dependent RNA helicase DDX20 OS	DDX20	4.734
P50991	T-complex protein 1 subunit delta OS	CCT4	4.587
P00338	L-lactate dehydrogenase A chain OS	LDHA	4.515
Q58A45	PAN2-PAN3 deadenylation complex subunit PAN3 OS	PAN3	4.323
Q9UKV8	Protein argonaute-2 OS	AGO2	4.261
P41091	Eukaryotic translation initiation factor 2 subunit 3 OS	EIF2S3	4.218
P78347	General transcription factor II-I OS	GTF2I	4.185
P01860	Immunoglobulin heavy constant gamma 3 OS	IGHG3	4.183
O95996	Adenomatous polyposis coli protein 2 OS	APC2	4.168
P30050	60S ribosomal protein L12 OS	RPL12	4.142
Q8TEX9	Importin-4 OS	IPO4	4.137
O43719	HIV Tat-specific factor 1 OS	HTATSF1	4.074
Q86TB9	Protein PAT1 homolog 1 OS	PATL1	3.998
Q15032	R3H domain-containing protein 1 OS	R3HDM1	3.983
Q9UPQ9	Trinucleotide repeat-containing gene 6B protein OS	TNRC6B	3.97
O75330	Hyaluronan mediated motility receptor OS	HMMR	3.97
Q15051	IQ calmodulin-binding motif-containing protein 1 OS	IQCB1	3.958
Q7Z2T5	TRMT1-like protein OS	TRMT1L	3.786
O75122	CLIP-associating protein 2 OS	CLASP2	3.758
Q9ULV4	Coronin-1C OS	CORO1C	3.698
Q9UII4	E3 ISG15--protein ligase HERC5 OS	HERC5	3.628
P17858	ATP-dependent 6-phosphofructokinase, liver type OS	PFKL	3.614
Q96DT7	Zinc finger and BTB domain-containing protein 10 OS	ZBTB10	3.543
Q12948	Forkhead box protein C1 OS	FOXC1	3.532
Q96P47	Arf-GAP with GTPase, ANK repeat and PH domain-containing protein 3 OS	AGAP3	3.514
Q15365	Poly(rC)-binding protein 1 OS	PCBP1	3.496
O00459	Phosphatidylinositol 3-kinase regulatory subunit beta OS	PIK3R2	3.456
Q8N3X1	Formin-binding protein 4 OS	FNBP4	3.455
Q96RT8	Gamma-tubulin complex component 5 OS	TUBGCP5	3.446
O94906	Pre-mRNA-processing factor 6 OS	PRPF6	3.408
O14556	Glyceraldehyde-3-phosphate dehydrogenase, testis-specific OS	GAPDHS	3.407
Q9C0J8	pre-mRNA 3' end processing protein WDR33 OS	WDR33	3.31
Q14103	Heterogeneous nuclear ribonucleoprotein D0 OS	HNRNPD	3.214
Q9NZB2	Constitutive coactivator of PPAR-gamma-like protein 1 OS	FAM120A	3.211
P35222	Catenin beta-1 OS	CTNNB1	3.19
P42285	Exosome RNA helicase MTR4 OS	MTREX	3.159
Q8N1G4	Leucine-rich repeat-containing protein 47 OS	LRRC47	3.121
P18887	DNA repair protein XRCC1 OS	XRCC1	3.108
P26639	Threonine--tRNA ligase 1, cytoplasmic OS	TARS1	3.072
O95819	Mitogen-activated protein kinase kinase kinase kinase 4 OS	MAP4K4	3.064
O94927	HAUS augmin-like complex subunit 5 OS	HAUS5	3.062
Q9Y613	FH1/FH2 domain-containing protein 1 OS	FHOD1	3.026
B5ME19	Eukaryotic translation initiation factor 3 subunit C-like protein OS	EIF3CL	3.01
P05090	Apolipoprotein D OS	APOD	2.984
Q96JN8	Neuralized-like protein 4 OS	NEURL4	2.946
P41250	Glycine--tRNA ligase OS	GARS1	2.94
Q9BQ39	ATP-dependent RNA helicase DDX50 OS	DDX50	2.887
P28288	ATP-binding cassette sub-family D member 3 OS	ABCD3	2.881
P15927	Replication protein A 32 kDa subunit OS	RPA2	2.864
P51530	DNA replication ATP-dependent helicase/nuclease DNA2 OS	DNA2	2.854
Q9UNF1	Melanoma-associated antigen D2 OS	MAGED2	2.802
P27348	14-3-3 protein theta OS	YWHAQ	2.79
O95373	Importin-7 OS	IPO7	2.743
Q9BZE4	Nucleolar GTP-binding protein 1 OS	GTPBP4	2.709
Q07020	60S ribosomal protein L18 OS	RPL18	2.698
P20839	Inosine-5'-monophosphate dehydrogenase 1 OS	IMPDH1	2.64
Q9H3U1	Protein unc-45 homolog A OS	UNC45A	2.571
Q13472	DNA topoisomerase 3-alpha OS	TOP3A	2.495
P22528	Cornifin-B OS	SPRR1B	2.463
Q15437	Protein transport protein Sec23B OS	SEC23B	2.43
Q8IUF1	COBW domain-containing protein 2 OS	CBWD2	2.381
P08237	ATP-dependent 6-phosphofructokinase, muscle type OS	PFKM	2.245
P08754	Guanine nucleotide-binding protein G(i) subunit alpha OS	GNAI3	2.163
